# Supplementary material for: Selective Targeting and Enhanced Photodynamic Inactivation of Methicillin-Resistant Staphylococcus aureus (MRSA) by a Decacationic Vancomycin–Mesochlorin Conjugate
Source: Antibiotics (Basel). 2025 Sep 28;14(10):978. doi: 10.3390/antibiotics14100978 (PMC12561113; doi:10.3390/antibiotics14100978)
Supplement: Supplementary file 1 [file antibiotics-14-00978-s001.zip]

Archive with 1 entries (1 files):
- antibiotics-3847358-supplementary.pdf
